# Supplementary material for: Regulation of divergent cortisol responsiveness in European sea bass, Dicentrarchus labrax L
Source: PLoS One. 2018 Aug 10;13(8):e0202195. doi: 10.1371/journal.pone.0202195 (PMC6086447; doi:10.1371/journal.pone.0202195)
Supplement: S1 Data — (XLSX) [file pone.0202195.s001.xlsx]

## Sheet: Φύλλο1
Hormone levels and mRNA relative expression
	Cortisol	ACTH	mc2r	cyp11b1	11b hsd2
	ng/ml	pg/ml	relative expression	relative expression	relative expression
Sample
HR_1	126.625	58.9079	149.4	107.9	221.8
HR_2	269.79	65.4057	23.5	10.2	179.9
HR_3	151.807	56.3388	47.7	46.1	264.1
HR_4	299.419	68.0813	907.9	1257.9	273.8
HR_5	141.62	72.7018	224.5	345.7	91.7
HR_6	137.845	66.7149
LR_1	200.1	66.8475	107.7	228.3	589.9
LR_2	22.6	63.5871	4.5	1.6	685.7
LR_3	0.7	62.2369	15.5	0.4	269.1
LR_4	0.9	54.3041	1.8	139.6	486.7
LR_5	1.1	64.9699	0.5	2.3	558.5
LR_6	4.12908	60.2688
