# Supplementary material for: Regulation of divergent cortisol responsiveness in European sea bass, Dicentrarchus labrax L
Source: PLoS One. 2018 Aug 10;13(8):e0202195. doi: 10.1371/journal.pone.0202195 (PMC6086447; doi:10.1371/journal.pone.0202195)
Supplement: S2 Data — (XLSX) [file pone.0202195.s002.xlsx]

## Sheet: Φύλλο1
	In vitro cortisol release rate (expressed as ng/min/g)
time (min)	90	120	150	155	160	165	170	175	180	195	210	225	240	255	270	285	300
Sample
HR_1	4.89	4.53	3.45	9.33	7.01	9.09	11.16	14.45	14.24	15.54	9.94	8.2	5.71	3.41	3.32	3.48	3.24
HR_2	1.84	2.24	0.35	0.56	0.56	0.37	0.44	0.52	1.66	2.24	2.5	2.34	1.29	0.68	1.2	1.29	0.69
HR_3	1.05	0.51	0.29	0.28	0.92	0.92	0.97	1.12	1.19	1.58	1.19	1.02	1.21	1.06	1.04	1.01	0.97
HR_4	8.73	6.19	5.01	4.95	5.27	5.7	5.82	6.74	8.52	11.91	13.96	14.81	11.22	10.61	6.91	4.89	3.36
HR_5	1.97	0.51	0.47	1.03	0.99	1.09	1.6	1.38	1.37	1.29	1.66	1.42	1.26	1.25	0.67	0.54	0.3
HR_6	1.24	1.21	0.95	1.22	1.68	1.42	1.91	1.87	2.08	1.71	2.08	1.74	1.75	1.51	2.38	1.61	1.35
LR_1	3.97	3.46	2.83	3.64	3.98	6.06	7.35	7.73	7.27	5.94	7.73	2.33	2.54	2.44	1.77	2.08	1.94
LR_2	0.16	0.13	0.12	0.08	0.24	0.27	0.41	0.49	0.5	0.36	0.41	0.12	0.29	0.23	0.36	0.25	0.19
LR_3	1.18	0.45	0.28	0.26	0.21	0.39	0.49	0.64	0.51	0.66	0.94	0.37	0.42	1.09	0.98	0.59	0.5
LR_4	1.39	0.57	0.53	0.52	0.64	0.94	0.87	1.27	1.09	0.69	1.27	0.66	0.58	1.31	0.79	0.99	0.95
LR_5	0.75	0.91	0.8	0.66	0.29	0.47	0.21	0.3	0.42	1.12	0.3	0.55	0.94	0.21	0.22	0.2	0.28
LR_6	1.13	1.25	0.98	0.76	0.75	0.97	1.33	0.97	1.17	1.63	0.97	0.83	0.79	0.82	0.74	0.69	0.68
